# Supplementary material for: Multi-parametric quantitative in vivo spinal cord MRI with unified signal readout and image denoising
Source: Neuroimage. 2020 Aug 15;217:116884. doi: 10.1016/j.neuroimage.2020.116884 (PMC7378937; doi:10.1016/j.neuroimage.2020.116884)
Supplement: Online repository with synthetic data and all code [file mmc1.xml]

<?xml version="1.0" encoding="utf-8" standalone="no"?>
<data>
  <datasets>
    <author>francesco.grussu.12@ucl.ac.uk;f.grussu@ucl.ac.uk</author>
    <type>1</type>
    <dataset>
      <name>Spinal cord unified readout: synthetic data and code</name>
      <caption />
      <description>This repository contains all the code used to carry out the work reported in the paper. It also contains the synthetic data (simulated spinal cord scans). The invivo data is not included in the repository due to privacy issues; however, clear indications are provided about how to get access via data sharing agreements.</description>
      <filetype>
        <name />
      </filetype>
      <filesize />
      <source>0</source>
      <sourcename>Original Data</sourcename>
      <access>
        <type>1</type>
        <name>Data available in data repository</name>
        <reponame>sc_unireadout</reponame>
        <PersistentId />
        <deeplinkurl>http://github.com/fragrussu/PaperScripts/tree/master/sc_unireadout</deeplinkurl>
      </access>
    </dataset>
  </datasets>
</data>
